# Supplementary material for: The Characteristics, Uses, and Biases of Studies Related to Malignancies Using Google Trends: Systematic Review
Source: J Med Internet Res. 2023 Aug 4;25:e47582. doi: 10.2196/47582 (PMC10439473; doi:10.2196/47582)
Supplement: Multimedia Appendix 2 [file jmir_v25i1e47582_app2.xls]

## Sheet: Arkusz1
Number	Title	doi	Authors' countries	Year of publication	Aim(s)	Aims classification (causal interference, description, surveillance, other)	Study category (prophylaxis, awareness month, celebrity-related, COVID-19, others)	Malignancies considered	Topics and/or search terms	Regions analyzed	Period analyzed	Reproducible (Yes/No)	Statistical analysis (secular trend, seasonal trends, peaks, correlation, forecasting, others)	Confrontation with real world data (Yes/No)	Principal findings	Sensitivity analysis (Yes/No)	Sensitivity analysis method	Journal	Scope of journal	Open-access free	Open-access paid
1	Evaluating the quality of HPV vaccine-related information on the Portuguese Internet	10.1080/21645515.2022.2104571	Brazil	2022	identification of the main search terms used to search for HPV vaccine-related publicly accessible information on the Internet, using Google Trends with the analysis and evaluation of its quality	description	prophylaxis	cervical cancer	HPV vaccine related search terms	Portuguese-speaking countries	Up to 27th September 2019	No	correlation	No	The most used terms in HPV-vaccine-related topics were "HPV vaccine", "What is the HPV vaccine for", "Quadrivalent HPV vaccine", "How many doses of HPV vaccine", "HPV vaccine reactions" (this search term suggests public disconcertment about the side effects of the vaccine). Results for the medical-scientific websites across all dimensions were statistically superior, compared with that of the web…	No	-	Human Vaccines & Immunotherapeutics	Vaccinology, Immunotherapy	0	1
2	Insights and Strategies to Revive Brachytherapy Using Social Media: A Google Trends Analysis.	10.7759/cureus.25664	USA	2022	finding impacts on the public interest of brachytherapy-related social media campaigns/publicity events, including long-term effects	surveillance	celebrity-related	cervical cancer, prostate cancer, breast cancer	search term "brachytherapy"	USA	15 days before and after the media release + two months before and eight months after each release (a total of 10 months)	Yes	peaks	No	American Brachytherapy Society as well as the first “#ThisIsBrachytherapy” Twitter campaign on July 17, 2019 statement issuing had little short-term and long-term impact on public interest. Following Ben Stiller’s announcement about his prostate cancer diagnosis and Angelina Jolie’s article on having a prophylactic double mastectomy, high search frequencies of prostate cancer and breast cancer at…	No	-	Cureus	Wide Scope	1	0
3	A Novel Approach to Modeling and Forecasting Cancer Incidence and Mortality Rates through Web Queries and Automated Forecasting Algorithms: Evidence from Romania	10.3390/biology11060857	Romania	2022	development of novel cancer incidence/cancer mortality models based on historical links between incidence and mortality occurrence as reflected in official statistics and population web-search habits, estimations of the web query index to produce forecasts of cancer incidence and mortality rates in Romania	surveillance	others: prediction model in cancers	cancers	topic "cancer"	Romania	January 2005–March 2022	Yes	correlatation, forecasting	Yes	There is a positive link between the web-search interest and the variables reflecting the incidence and mortality of the disease. There is a significant difference between the distribution of errors from the second best-performing model (ARIMA) and the neural network autoregression model (NNAR), thus ensuring the forecasting superiority of the machine-learning method. Estimations corresponding to…	No	-	Biology	Wide Scope	0	1
4	The Boseman Effect: A Missed Opportunity?	10.7759/cureus.24959	USA	2022	analysis of public interest in colon cancer and colon cancer screening using search volumes in the time surrounding Chadwick Boseman’s death, comparison of interest in colon cancer after Boseman’s death to the time immediately prior, as well as the time before the pandemic, to understand the overall impact of his death in the context of the COVID-19 pandemic	description	celebrity-related, prophylaxis	colon cancer	colon cancer and colon cancer screening search terms- "colon cancer", "colonoscopy", "virtual colonoscopy", "Cologuard"	USA	January 2020–April 2021	Yes	peaks	No	Interest in colon cancer increased concerning Chadwick Boseman’s death on August 28th, 2020 but only transiently and by April 2021, relative search volume for colon cancer returned to its pre-pandemic baseline. 3 main colon cancer screening options did not draw any additional interest. It will be important to continue promoting screening for colon cancer and reduce mortality in diseases other tha…	No	-	Cureus	Wide Scope	0	0
5	Assessing population interest in interstitial lung diseases in the USA using Google Trends.	10.1183/23120541.00092-2022	USA	2022	evaluation of the public interest in interstitial lung diseases (ILD) compared with common pulmonary diseases, e.g. chronic obstructive pulmonary disease (COPD) and lung cancer	description	others	lung cancer	topics: ILD, COPD, lung cancer vs. search terms: ILD+‘interstitial lung disease’+IPF+‘pulmonary fibrosis’+sarcoidosis, COPD+“chronic obstructive pulmonary disease”+emphysema+“chronic bronchitis”, “lung cancer”	USA	January 2011–December 2019	Yes	correlation	Yes	From 2011 to 2019 such tendencies were observed: the highest prevalence of COPD and rising interest in it with the increase of RSV (the highest and the most statistically significant correlation between COPD and ILD); the decreasing prevalence of lung cancer, its rising RSV interest and stable prevalence; the lowest but the rising prevalence of ILD, its rising prevalence mean and increasing RSV. …	No	-	ERJ Open Research	Pulmonology	0	1
6	Impact of Breast Cancer Awareness Month on Public Interest in the United States between 2012 and 2021: A Google Trends Analysis.	10.3390/cancers14102534	USA, Japan	2022	analysis of the impact of Breast Cancer Awareness Month (BCAM), Lung Cancer Awareness Month (LCAM) and Prostate Cancer Awareness Month (PCAM) on public awareness of these 3 most common cancers in the USA	surveillance, causal interference	awareness month	breast cancer, lung cancer, prostate cancer	search terms with their inclusion as topics: "breast cancer", "lung cancer", "prostate cancer", "cancer"	USA	1st January 2012–15th December 2021	Yes	peaks, others (trend of other type)	Yes	BCAM has successfully improved public awareness of breast cancer in the USA and could be a good example for organizations working on health observances or awareness campaigns. This success was possible thanks to the effective involvement of non-medical industries, influencers affected by breast cancer and an awareness symbol. LCAM and PCAM had no impact on the awareness of lung and prostate cance…	No	-	Cancers	Oncology	0	1
7	Global online interest in cervical cancer care in the time of COVID-19: An infodemiology study.	10.1016/j.gore.2022.100998	Philippines	2022	verification of the hypothesis if during the COVID-19 pandemic cervical cancer screening and online interest in cervical cancer care significantly decreased	description	COVID-19	cervical cancer	topics: cervical cancer", "human papillomavirus", "HPV vaccine", "Cervarix", "Gardasil", "Pap test", "HPV test", "colposcopy"	all countries included in Google Trends	2018–2021	Yes	peaks	Yes	There was a sharp decline in global online search interest in cervical cancer following the declaration of the COVID-19 pandemic, reflective of the significant decline in cervical cancer screening rates during this time. After the pandemic, interest gradually increased. Country-specific socioeconomic and epidemiologic characteristics correlated with online search interest in cervical cancer care.…	No	-	Gynecologic Oncology Reports	Gynecologic Oncology	0	1
8	The pink elephant in the room: Declining public interest in breast cancer and the impact of marketing efforts.	10.1016/j.jcpo.2021.100287	USA	2021	analysis of the temporal trends in breast cancer interest and the impact of public interest on funding for breast cancer research	surveillance, causal interference	awareness month	breast cancer	search tearm "breast cancer"	all countries included in Google Trends	January 2004–July 2020	Yes	peaks, correlation	Yes	Average interest in breast cancer has been declining since 2004 and peak interest, as well as breast cancer funding, has been declining since 2012. Breast cancer RSI increase started in October 2009 corresponds with breast cancer awareness month, with an overall peak in 2012 followed by a downtrend through 2017. The fluctuations in peak RSI corresponded with the U.S. National Football League’s in…	No	-	Journal of Cancer Policy	Oncology	0	0
9	Awareness and education in lung diseases: Are we reaching the target?	10.1016/j.pulmoe.2022.02.011	Portugal	2022	evaluation if awareness campaigns increase public interest in lung diseases	surveillance, causal interference	others: awareness day	lung cancer	search terms with their inclusion as topics: "Chronic obstructive pulmonary disease", "Asthma", "Pneumonia", "Tuberculosis", "Lung cancer"	USA, Brazil, UK, Germany, Portugal	1st January 2021–11th December 2021	Yes	peaks, correlation	No	Pneumonia and asthma were the most popular lung diseases over the studied period. Pneumonia showed its peak in search interests in January (probably associated with the increasing number of COVID-19 cases at that time) and asthma displayed its peak in May. Tuberculosis was the third most searched with a popularity peak in March. Both COPD and Lung cancer showed constantly low interest in worldwid…	No	-	Pulmonology	Pulmonology	0	1
10	Evaluating breast cancer websites targeting Arabic speakers: empirical investigation of popularity, availability, accessibility, readability, and quality.	10.1186/s12911-022-01868-9	Kuwait	2022	evaluation of Arabic breast cancer websites, recommendations to improve engagement and access to health information	description	others	breast cancer	topics: "breast cancer", "cancer", "disease", "screening", "detection", "symptoms and therapy"	Middle East and North Africa (MENA) region	1st September 2018–15th November 2020	Yes	others	Yes	In the MENA region, breast cancer information websites available to Arabic speakers are very limited and presents generally availability, accessibility, readability, quality and popularity. Therefore, because breast cancer rates are rising in the MENA region, there is a great need to develop websites that contain easy-to-read and understand high-quality information.	No	-	BMC Medical Informatics and Decision Making	Health Technologies, Public Health	0	1
11	Brain Tumor Infodemiology: Worldwide Online Health-Seeking Behavior Using Google Trends and Wikipedia Pageviews.	10.3389/fonc.2022.855534	Philippines	2022	description of the pattern of online search queries of keywords related to neoplasms of the central nervous system (CNS)	description	celebrity-related	neoplasms of the central nervous system	search terms: "Brain tumor" (also as disease), "Brain cancer", "Central nervous system (CNS) tumor", "Glioma" (also as topic), "Glioblastoma" (also as genetic disorder), "Astrocytoma" (also as topic), "Oligodendroglioma", "CNS Lymphoma", "Medulloblastoma" (also as topic), "Meningioma" (also as medical condition), "Temozolomide" (also as mediciation), "Oligodendroglioma" (also as topic)	all countries included in Google Trends	January 2004–January 2021	Yes	peaks	Yes	"Brain tumor", "brain cancer", "glioblastoma" and "glioma" had the highest search volume. RSV from Google Trends and views of Wikipedia pages reflected comparable data in terms of known prevalence rankings of tumor subtypes. There were no observable trends that could correlate to the rising numbers of brain tumor cases worldwide with the worldwide interest in brain tumors. It could mean a serious…	Yes	comparison with options (queries) "Topic", "Disease", "Medical Condition", "Medication"	Frontiers in Oncology	Oncology	0	1
12	Breast Implant-Associated Anaplastic Large Cell Lymphoma: A Google Trends Analysis.	10.1007/s00266-022-02877-9	USA	2022	a better understanding of the sources of information about anaplastic large cell lymphoma related to breast implant	description	others	anaplastic large cell lymphoma	search terms: "ALCL", "textured implants", "Anaplastic Large Cell Lymphoma", "breast implant cancer", "breast implant illness"	all countries included in Google Trends	5 years up to 1st May 2020	Yes	peaks, correlation	No	News platforms had greater public visibility when compared to official announcements through the FDA or pharmaceutical companies. During these peaks in the public interest, search results on Google were dominated by information from media sources, highlighting a weakness in the general public’s access to credible online health information. There is a need for valuable, actionable methods for impr…	No	-	Aesthetic Plastic Surgery	Plastic Surgery	0	0
13	Impact of COVID-19 on Online Interest in Urologic Conditions: An Analysis of Google Trends.	10.7759/cureus.21149	USA	2022	studying the impact of COVID-19 on online search behaviors relating to common urologic conditions in the USA	surveillance	COVID-19	bladder cancer, kidney cancer, prostate cancer	(N/A) benign prostatic hyperplasia (BPH), bladder cancer, erectile dysfunction (ED), hematuria, interstitial cystitis, kidney cancer, kidney stones, low testosterone, overactive bladder (OAB), prostate cancer, urinary incontinence, and urinary tract infections (UTIs)	USA	1st October 2018–1st August 2021	Yes	peaks, correlation	No	Rising and top queries were often related to symptoms, treatments, and COVID-19. COVID showed statistically significantly lower SVIs for urology-associated cancers (bladder cancer, kidney cancer, prostate cancer), hematuria as well as kidney stones. Correlations to COVID-19 searches were seen for bladder cancer, prostate cancer, erectile dysfunction, hematuria and overactive bladder. No correlati…	No	-	Cureus	Wide Scope	0	0
14	Online Public Interest in Urological Cancers During the COVID-19 Pandemic: What Can "Dr. Google" Teach Us?	10.1016/j.euros.2022.01.002	France, Austria	2022	study and analysis of trends in public online search for urological cancers in the light of the COVID-19 pandemic	causal interference, description	COVID-19	bladder cancer, kidney cancer, prostate cancer	(N/A) "bladder cancer", "kidney cancer", "prostate cancer"	Italy, UK, France, Sweden, USA	12st January 2020–April 2021 with those of the corresponding time periods of 2018 and 2019	No	secular trend	Yes	During the COVID-19 pandemic, worldwide online interest decreased significantly for all urological cancers, especially prostate cancer, in comparison with the same periods in 2018 and 2019.	No	-	European Urlogy Open Science	Urology	0	1
15	Online public interest in common malignancies and cancer screening during the COVID-19 pandemic in the United States.	10.18053/jctres.07.202106.004	USA	2021	evaluation of public interest in six common malignancies and four common cancer screening methods during the COVID-19 pandemic	causal interference	COVID-19	breast cancer, lung cancer, prostate cancer, thyroid cancer, cervical cancer	Search terms with Related Queries: "Breast Cancer", "Colon Cancer", "Lung Cancer", "Prostate Cancer", "Thyroid Cancer", "Cervical Cancer", "Pap Smear", "Lung Cancer Screening", "Mammogram", "Colonoscopy"	USA	March-December 2016-2020	Yes	others	Yes	There was significantly reduced public interest in both common malignancies and cancer screening methods at the beginning of the COVID-19 pandemic in the United States. However, after an initial decline, public interest as indicated by Google search volumes quickly returned to pre-pandemic levels in the second half of the calendar year 2020. Trends in public interest in cancer screening as indica…	No	-	Journal of Clinical and Translational Research	Wide Scope	0	1
16	Pink October and mammograms: when health communication misses the target.	10.1590/0102-311X00149620	Brasil	2021	assessment of searches related to breast cancer and mammogram in Google Trends from 2004 to 2019 in terms of trend, seasonality and distribution in Brazilian states, studying the correlation between the number of searches in Google Trends and the number of screening mammograms	surveillance	prophylaxis	breast cancer	search terms with proper queries: "breast cancer", "mammogram" (in Portuguese)	Brazil	2004–2019	Yes	seasonal trends, peaks, correlation	Yes	A seasonal pattern with peaks in October was observed, as well as an excess in tests performed outside the recommended age bracket. Pink October transmitted and popularized health information and induced behaviors related to this information, generating also excess in screening mammograms. It did not encourage autonomy and free and informed consent. This action is very important as a form of comm…	No	-	Cadernos de Saúde Pública	Public Health	1	0
17	A Google Trends™ Analysis of Bladder Cancer: Determining Awareness Campaign Success, and Patients' Needs in Clinical Management.	10.31557/APJCP.2021.22.10.3115	Turkey	2021	determination of the interest and changing trends in the diagnosis, treatment of bladder cancer and its awareness campaign by examining the Google Trends application	surveillance	others, awareness month	bladder cancer	search terms: "Bladder tumor", "Bladder Cancer", Diagnostic Terms: "NMP22", "Urovysion", "BTA stat", "Urine Cytology", "Bladder Ultrasound", "CT Urogram", "Intravenous Pyelography", "Cystoscopy", Treatment Terms: "TURBT", "Radical Cystectomy", "İleal Conduit", "Indiana Pouch", "Orthotopic Neobladder", "Intravesical Chemotherapy", "Intravesical BCG"	all countries included in Google Trends	2014–2019	Yes	others	No	Users presented lower interest in bladder cancer as its frequency decreased in North America and Australia. The bladder cancer awareness month did not cause an increase in online interest, however, it wasn’t statistically significant. Median relative search volumes of diagnostic cystoscopy and cytology were higher than those of molecular markers and imaging methods in line with guidelines. The mo…	No	-	Asian Pacific Journal of Cancer Prevention	Oncology, Health Prophylaxis	0	1
18	Internet Search Trends Relevant to Interventional Oncology: A Google Trends Study (2004-2020).	10.1016/j.jvir.2021.07.005	USA, Germany	2021	studying temporal and geographical trends of public online searches for terms related to interventional radiology (IR) and IR-related cancer therapies	description	others	all neoplasms that could be treated with methods of interventional radiology	search terms: "Interventional Radiology", "TACE", "SIRT", "Microwave ablation", "Radiofrequency ablation", "Cryoablation", "HIFU", "Y90", "TARE", "SIRspheres", "Therasphere"	all countries included in Google Trends	2004–2020	Yes	secular trend	No	Search interest for IR increased in the US but decreased in the world. Specific search volumes for cancer-related IR techniques such as radioembolization and chemoembolization therapies increased in the US, whereas searches for other ablation techniques remained steady or decreased. There is a need for future research and multidisciplinary approaches to acknowledge better society with the matter …	No	-	Journal of Vascular and Interventional Radiology	Radiology	0	0
19	Using Google Trends to assess the Australian public's interest in topical gynaecology issues.	10.1111/ajo.13435	Australia	2021	assessment of public awareness of topical issues in gynecology by observing Google Trends information on internet searches in Australia and exploring the linear relationship with landmark changes in policy or management	description	others, prophylaxis	cervical cancer, fibroid cancer	search terms: "endometriosis", "polycystic ovarian syndrome (PCOS)", "vaginal mesh", "cervical screening", "abortion", "morcellation", "fibroid", "fibroid cancer", "salpingectomy"	Australia	1st May 2010–1st May 2020	Yes	secular trend	Yes	Following notable interventions such as new government policies, action plans and publications, there has been a 26.4% increase in searches for endometriosis, a 3.9% increase in searches into the transvaginal mesh, a 48.8% increase in searches for cervical screening and a 20.9% overall increase in searches for the polycystic ovarian syndrome. It shows a level of engagement from the public with go…	No	-	The Australian and New Zealand Journal of Obstetrics and Gynaecology	Obstetrics, Gynecology	0	0
20	Analysis of the growing public interest in selective androgen receptor modulators.	10.1111/and.14238	USA	2021	analysis of how interest in SARMs has evolved over the last 15 years and compared it to trends in testosterone	description	others	breast cancer, prostate cancer	search terms: "SARMs", "Selective androgen receptor modulator", "TRT", "Low Testosterone", "ostarine", "ligandrol", "rad 140"	all countries included in Google Trends	1st January 2004–1st May 2021	Yes	peaks, forecast	Yes	There was a low search interest in SARMs compared to TRT until February 2018, when the interest in both SARMs and TRT terms appear to be the same. Since February 2018, search interest for SARMs has surpassed search interest for both ‘TRT’ and ‘Low Testosterone’. Trends for SARMs demonstrate a continuous increase over the years which has to date surpassed interest for both ‘TRT’ and ‘low testoster…	No	-	Andrologia	Andrology	0	1
21	Decreased Global Interest in Oral Cancer During the COVID-19 Pandemic.	10.31557/APJCP.2021.22.7.2117	Philippines, Japan	2021	analysis of the search interests for oral cancer	causal interference, description	COVID-19	oral cancer (mouth cancer, tongue cancer, gum cancer, lip cancer)	search terms: "mouth cancer" (MC), "tongue cancer" (TC), "gum cancer" (GC), "lip cancer" (LC)	all countries included in Google Trends (250 countries and dependent areas)	January 2010–December 2020	Yes	others	No	The highest search values were observed for mouth cancer in Sri Lanka, Qatar, Bangladesh, Finland, Netherlands, Spain, and France. Higher-income countries tend to be more interested in seeking information about oral cancer. Compared to 2020, greater searches were seen in 2018 and 2019 for mouth cancer and 2019 for lip cancer. The noteworthy decline in the interest in seeking information online fo…	No	-	Asian Pacific Journal of Cancer Prevention	Oncology, Health Prophylaxis	0	0
22	Cancer screenings during the COVID-19 pandemic: An analysis of public interest trends.	10.1016/j.currproblcancer.2021.100766	USA	2021	assessment of how COVID-19 affected public interest in mammography, colonoscopy, human papillomavirus (HPV), assessment of the efficacy of using public interest in cancer screenings	description	COVID-19	colorectal cancer, breast cancer, cervical cancer	search terms: "colonoscopy", "mammogram", "HPV", "pap smear"	all countries included in Google Trends	6th September 2015–30th August 2020	Yes	peaks, forecast	No	Public interest in cancer screenings decreased precipitously at the onset of the COVID-19 pandemic but the decrease in interest in breast and colon cancer screenings slightly underestimated the actual screening usage numbers. It suggests Google Trends may be utilized as an indicator of human behavior regarding cancer screening, particularly with colon and breast cancer screenings. Google Trends e…	No	-	Current Problems in Cancer	Oncology	0	0
23	Using big data to gauge effectiveness of breast cancer awareness month.	10.1016/j.ypmed.2021.106695	USA	2021	evaluation of the impact of Breast Cancer Awareness Month (BCAM) in the period 2006–2019 on Internet Search Interest (ISI) for “breast cancer” and “mammogram”, checking the hypothesis if ISI for these terms increased	surveillance	awareness month	breast cancer	search terms: "breast cancer", "mammogram"	all countries included in Google Trends (each state and metropolitan area)	2006–2019	Yes	peaks, correlation	Yes	ISI was 2.34 times higher in BCAM than the average for all other months combined. There were significant differences in the ISI for “breast cancer” and for “mammogram” among the 50 states, and among major metropolitan areas. BCAM is effective at increasing breast cancer-related internet searches, with significant heterogeneity across states and metro areas.	No	-	Preventive Medicine	Health prophylaxis	0	0
24	Erectile dysfunction and prostate diseases are the predominant Google search terms amongst men's health topics.	10.1038/s41443-021-00448-1	USA	2021	exploration of search trends for various search terms related to men’s health in the United States over 5 years	description	others	prostate cancer, testicular cancer, penile cancer	initial search terms (searched as “disease” or “topics”): erectile dysfunction (ED), prostate cancer, benign prostatic hyperplasia (BPH), premature ejaculation, low testosterone, Peyronie’s disease (PD), testicular cancer, testicular pain, testicular torsion, male infertility, penile cancer, azoospermia alternative terms, i.e. impotence vs ED; when possible, these terms searched as “Topics” that …	USA	March 2014–March 2019	No	peaks, correlation	No	Erectile dysfunction was the most searched topic over the last 5 years in the United States. Prostate cancer and benign prostatic hyperplasia were the second and third most-searched topics, respectively. Other popular topics involved symptoms or pathologies of the testicles and penis. Most topics had relatively stable search volumes, except for premature ejaculation and Peyronie’s disease. Severa…	Yes	comparison with other relevant associations	IJIR: Your Sexual Medicine Journal	Sexology	0	0
25	Internet Interest in Colon Cancer Following the Death of Chadwick Boseman: Infoveillance Study.	10.2196/27052	Canada	2021	quantification of the impact of Chadwick Boseman’s death on web-based search interest in colon cancer, checking whether there was an increase in interest in regions of the United States with a greater proportion of Black Americans	causal interference, description	celebrity-related	colon cancer	topics: colorectal cancer, colon cancer screening; terms: colonoscopy, stool test, diagnosis, stool, symptoms, signs, anemia, risk, men, age, black (-panther), African American, treatment, survival, death	USA	2nd Semptember 2018–29th November 2020	Yes	peaks, correlation	Yes	The observed RSVs for the topics of colorectal cancer and colon cancer screening increased by 598% and 707%, respectively, and were on average 121% and 256% greater than expected during the first 3 months following Boseman’s death. Daily Wikipedia page view volume during the 2 months following Boseman’s death was on average 1979% greater than expected, and it was estimated that this represented 5…	No	-	Journal of Medical Internet Research	Health Technologies, Wide Scope	0	1
26	Using Google Trends and Twitter for Prostate Cancer Awareness: A Comparative Analysis of Prostate Cancer Awareness Month and Breast Cancer Awareness Month.	10.7759/cureus.13325	USA	2021	checking if the public interest in prostate cancer and prostate cancer screening increased following Prostate Cancer Awareness Month (PCAM), whether PCAM was as effective as Breast Cancer Awareness Month (BCAM) at generating public interest	description	awareness month	prostate cancer, breast cancer	search terms: "Prostate Cancer", "Prostate-Specific Antigen", "Prostate Cancer Screening", "Prostate Cancer Management", "Breast Cancer", "Breast Cancer Screening", "Mammography", "Breast Cancer Management"	all countries included in Google Trends	2009–2018	Yes	peaks, seasonal trends	No	The mean pooled percent increase in tweets associated with “prostate cancer” during PCAM from 2012 through 2018 was 15.9%, whereas in those associated with “breast cancer” during BCAM – 318.5%. BCAM was associated with a 302.6% greater effect on increasing tweets referencing the disease of interest than PCAM from 2012-2018. “Breast cancer” Google searches were found to be 36.7% more frequent than…	No	-	Cureus	Wide Scope	0	0
27	Decreased public pursuit of cancer-related information during the COVID-19 pandemic in the United States.	10.1007/s10552-021-01409-1	USA, Germany	2021	identification of temporal trends in public interest in cancer-related health	surveillance	COVID-19	cervical cancer, hepatocellular carcinoma, melanoma, bladder cancer, thyroid cancer, multiple myeloma, meningioma, acute myeloid leukemia, small-cell lung cancer (SCLC), non-small cell lung cancer (NSCLC), colorectal cancer, breast cancer, ovarian cancer, endometrial cancer, uterine cancer, prostate cancer, esophageal cancer, gallbladder cancer, pancreatic cancer, laryngeal cancer, renal cell car…	topics, search terms: cervical cancer, hepatocellular carcinoma, melanoma, bladder cancer, thyroid cancer, multiple myeloma, meningioma, acute myeloid leukemia modifiable risk factors (including unhealthy diet, obesity, physical inactivity, and tobacco use) namely: small-cell lung cancer (SCLC), non-small cell lung cancer (NSCLC), colorectal cancer subset of cancer types considered hormone sensit…	USA	September 2016–September 2020	Yes	peaks	Yes	General search interest declined for all cancer types beginning in March 2020, with changes in search interest for “Breast cancer,” “Colorectal cancer,” and “Melanoma” of − 30.6%, − 28.2%, and − 26.7%, respectively, and compared with the mean RSV of the two previous months. In the same time range, search interest for “Telemedicine” has increased by + 907.1% and has reached a 4-year peak with a su…	No	-	Cancer Causes & Control	Oncology	0	0
28	Research Interest and Public Interest in Melanoma: A Bibliometric and Google Trends Analysis.	10.3389/fonc.2021.629687	China	2021	update of the topics of research interest and public interest in melanoma using bibliometric and Google Trends analyses; comparison of the similarities and differences	description	others	melanoma	topics/search terms: "melanoma" +"melanomas" +Top related topics +Rising related topics	USA, UK, Australia, New Zealand	2004–2019	Yes	peaks	Yes	The top 15 most frequently cited articles each year were all original articles that focused on immunotherapy, omics and the microbiome. The average RSV remained relatively stable ovre the years. The peak appeared in summer and the valley appeared in winter. The diseases associated with or manifestations of melanoma, treatment options, risk factors, diagnostic tools, and prognosis were the topics …	Yes	confrontation of the countries from 2 hemispheres	Frontiers in Oncology	Oncology	0	0
29	Consulting 'Dr. Google' for minimally invasive urological oncological surgeries: A contemporary web-based trend analysis.	10.1002/rcs.2250	USA, Italy	2021	determination of web‐based public interest in minimally invasive surgery (MIS) specifically for urological oncological surgical procedures and how interest in robotics and laparoscopy compares over time	description	others	prostate cancer, renal cancer, bladder cancer	search terms: ['procedure’] OR [‘robotic procedure’, ‘robot‐assisted procedure’] OR [‘laparoscopic procedure’] +related top searches for 'radical prostatectomy’, 'radical cystectomy’, 'Partial nephrectomy’ and 'radical nephrectomy’	all countries included in Google Trends	1st January 2004–1st August 2019	Yes	others	Yes	People are increasingly searching the web for MIS urological procedures. Increased interest was found for all of the MIS procedures evaluated. Mean annual RSV for the robotic approach was higher for the search term 'prostatectomy” and 'partial nephrectomy”. No statistical difference was found for the search terms 'cystectomy” or 'nephrectomy”. The top related searches for all surgical procedures …	No	-	The International Journal of Medical Robotics and Computer Assisted Surgery	Health technologies	0	0
30	Google search volume trends for cancer screening terms during the COVID-19 pandemic.	10.1177/0969141321999426	USA	2021	assessment of public attention to cancer screening during the first peak of the COVID-19 pandemic	causal interference, description	COVID-19	colon cancer, breast cancer, lung cancer, cervical cancer	search terms: "colonoscopy", "mammogram", "lung cancer screening", "pap smear"	all countries included in Google Trends	29th December 2019–22nd August 2020	Yes	peaks, correlation	No	Search volume for terms related to established cancer screening tests showed a marked decrease of up to 76% compared to the pre-pandemic period, a significantly greater drop than for search volume for terms denoting common chronic diseases. Maintaining awareness of cancer screening during future public health crises may decrease delays in cancer diagnosis.	Yes	comparison of RSV for a control group of terms: "cancer", "arthritis", "diabetes", "heart disease", "hypertension" and the generic search term "doctor"	Journal of Medical Screening	Health prophylaxis	0	0
31	The impact of monthly campaigns and other high-profile media coverage on public interest in 13 malignancies: a Google Trends analysis.	10.3332/ecancer.2020.1154	USA	2020	evaluation of the impact of monthly cancer awareness campaigns and celebrity cancer diagnoses and/or deaths on Internet search traffic regarding 13 main malignancies	surveillance	awareness month, celebrity-related	cervical cancer, colorectal cancer, testicular cancer, oesophageal cancer, brain cancer, skin cancer, ovarian cancer, prostate cancer, blood cancer, thyroid cancer, breast cancer, lung cancer, pancreatic cancer	search terms about cancers with dedicated awareness months (according to American Cancer Society): [‘Cervical Cancer’], [‘Colorectal Cancer’], [‘Testicular Cancer’], [‘Oesophageal Cancer’], [‘Brain Cancer’], [‘Skin Cancer’], [‘Ovarian Cancer’], [‘Prostate Cancer’], [‘Blood Cancer’], [‘Thyroid Cancer’], [‘Breast Cancer’], [‘Lung Cancer’], [‘Pancreatic Cancer’], [‘Pap Smear’], [‘Pap Test’], ['Colon…	USA	January 2010–June 2020	Yes	peaks, seasonal trends, correlation	No	Public interest in 6 of 13 cancers (cervical cancer, colorectal cancer, skin cancer, ovarian cancer, breast cancer and lung cancer) was significantly higher in their respective awareness months when compared to the rest of the year. Furthermore, peak public interest for 9 of 13 cancers was associated with a media event such as a monthly awareness campaign or celebrity diagnoses and/or death. The …	No	-	ecancermedicalscience	Oncology	0	1
32	An Analysis of Public Interest in Elective Neurosurgical Procedures During the COVID-19 Pandemic Through Online Search Engine Trends.	10.1016/j.wneu.2020.12.143	USA	2021	evaluation of the patient interest in elective neurosurgical procedures following the Centers for Medicare & Medicaid Services recommendation over different periods	causal interference, description	COVID-19	tumors requiring neurosurgical procedures	search terms- Trauma: Burr hole, ICP (intracranial pressure) catheter, intracranial pressure monitoring, lumbar drain placement, subdural evacuation; Endovascular: Aneurysm clipping, aneurysm coiling, aneurysm embolization, AVM (arteriovenous malformation) resection, endovascular coiling; Spinal: Discectomy, laminectomy, minimally invasive spinal surgery, spinal decompression, spinal fusion; Tumo…	USA	January 2015–September 2020	Yes	secular trend	No	In the short term, RSVs of 4 categories (epilepsy, movement disorder, spine, and tumor) were significantly lower in the post-CMS announcement period. In the intermediate term, RSVs of 5 categories (miscellaneous, epilepsy, movement disorder, spine, and tumor) were significantly lower in the post-CMS announcement period. In the long term, RSVs of nearly all categories (endovascular, epilepsy, misc…	No	-	World Neurosurgery	Neurosurgery	0	1
33	Impact of FDA Updates on Public Interest in Breast Implant-associated Anaplastic Large Cell Lymphoma.	10.1097/GOX.0000000000003240	USA, India	2020	study of the impact of FDA update on public interest in breast implant-associated anaplastic large cell lymphoma	surveillance	others	anaplastic large cell lymphoma	search term "Anaplastic Large-Cell Lymphoma", Youtube analysis: BIA-ALCL	all countries included in Google Trends	September 2014–September 2019; January 2017–August 2019	Yes	peaks, correlation	No	Google Trends demonstrated a significant increase in public interest regarding ALCL during the week of FDA release in comparison with those during weeks with no FDA release. The mean number of YouTube videos uploaded during the period of FDA release was significantly higher than this during the period of no FDA updates. FDA updates correlate with the temporal increase in the public interest.	No	-	Plastic and Reconstructive Surgery—Global Open	Plastic Surgery, Reconstructive Surgery	0	1
34	Google Trends application for the study of information search behaviour on oropharyngeal cancer in Spain.	10.1007/s00405-020-06494-7	Spain, Belgium, France	2020	analysis of the use and evolution of internet-based information-seeking behavior related to oropharyngeal cancer in Spain and related to mass media stories	description	others	throat cancer, laryngeal cancer, tonsil cancer, oral cancer	search terms: "throat cancer", "HPV", "laryngeal cancer", "tonsil cancer", "oral cancer" (terms in Spanish)	Spain	January 2009–July 2019	Yes	peaks, correlation	No	The most searched term was “HPV”, followed by “throat cancer”. The trend of the term “HPV” increased by 6.1% annually, with a linear correlation between both terms. The greatest number of searches was carried out in the north of Spain, the most repeated query being “oral sex AND cancer”. A correlation between the news in the media and the increase in the volume of searches for the terms was found…	No	-	European Archives of Oto-Rhino-Laryngology	Laryngology	0	0
35	Leveraging Internet Search Data to Improve the Prediction and Prevention of Noncommunicable Diseases: Retrospective Observational Study.	10.2196/18998	China, USA	2020	exploration of the association of Internet search data for noncommunicable diseases (NCDs) with published disease incidence and mortality rates in the United States, grasping the health concerns toward NCDs	description	prophylaxis	prostate cancer, breast cancer, lung cancer, colon and rectal cancer, malignant skin melanoma, non-Hodgkin lymphoma, uterine cancer, cardiomyopathy and myocarditis, kidney cancer, pancreatic cancer, bladder cancer, leukemia, liver cancer, stomach cancer, lip and oral cavity cancer, brain and nervous system cancer, thyroid cancer, multiple myeloma, ovarian cancer, cervical cancer, esophageal cance…	search terms: diabetes mellitus, ischemic heart disease, stroke, atrial fibrillation and flutter, prostate cancer (excluded), breast cancer, lung cancer, colon and rectal cancer, malignant skin melanoma, non-Hodgkin lymphoma, uterine cancer, cardiomyopathy and myocarditis, kidney cancer, pancreatic cancer, bladder cancer, leukemia, liver cancer, stomach cancer, lip and oral cavity cancer, brain a…	USA	2004–2018 (Global Burden Disease: 2004–2017)	Yes	correlation	Yes	Incidence and mortality rates of 29 diseases in the United States were statistically significantly correlated with the RSVs of their search terms. From the perspective of the goodness of fit of the multiple regression prediction models, the results were closest to 1 for diabetes mellitus, stroke, atrial fibrillation and flutter, Hodgkin lymphoma, and testicular cancer; the coefficients of determi…	No	-	Journal of Medical Internet Research	Health Technologies, Wide Scope	0	0
36	Google searching as an indicator of population's interest in melanoma: A comparative study in Google Trends.	10.1111/dth.14421	Turkey	2020	checking the interest in melanoma through an analysis of searches in Google Trends	description	others	melanoma	search term "melanoma"	all countries included in Google Trends, including Turkey, USA, Australia	2004–2019	Yes	correlation, peaks, seasonal trends	Yes	Melanoma search numbers correlated with melanoma incidences. The number of melanoma searches decreased dramatically over the years in the world, whereas their number increased significantly in Australia but nearly no changes were identified in either the USA or Turkey. The peaks of melanoma searches for all areas were mainly in the second halves of springs and whole summers with the following dec…	Yes	comparison of the results from different countries	Dermatologic Therapy	Dermatology	0	1
37	Googling on Colonoscopy: A Retrospective Analysis of Search Engine Statistics.	10.2147/CEG.S266546	Poland, UK	2020	investigation in Google searches trends and terms related to colonoscopy	description	prophylaxis	colorectal cancers	topics/search terms:	all countries included in Google Trends, including Canada, Ireland, New Zealand, USA, Australia, Poland, UK	April 2016–March 2020	Yes	correlation	Yes	Before the COVID-19 pandemic, the interest in colonoscopy has increased among Google users: the highest interest was observed in March (colorectal cancer awareness month) and the lowest during December (Christmas holidays). It sharply decreased after the pandemic outbreak. Most commonly, Google users searched for details on colonoscopy techniques (Australia, Canada, Ireland, NZ), anesthesia durin…	No	-	Clinical and Experimental Gastroenterology	Gastroenterology	0	1
38	Challenges influencing the utilization of prostate brachytherapy in the United States.	10.1016/j.radonc.2020.09.025	USA	2020	checking the hypothesis fi the difference between Canada and the USA may be large because patients are increasingly unaware of brachytherapy as a treatment modality	description	others	prostate cancer	N/A: brachytherapy, prostate radiation, prostatectomy	USA	1st January 2004–1st January 2020	No	correlation	Yes	There was a decline in search volumes for brachytherapy in the United States over observed time, which is consistent with studies utilizing national databases. Such search volumes remained steady in Canada. It can be attributed to the use of SBRT, which has sometimes been used even among high-risk prostate cancer patients outside of clinical trials. Furthermore, the number of brachytherapy cases …	No	-	Radiotherapy and Oncology	Oncology, Radiotherapy	0	0
39	Otolaryngology-related Google Search trends during the COVID-19 pandemic.	10.1016/j.amjoto.2020.102615	USA	2020	assessment of trends of Google Search queries for symptoms and complaints encountered commonly in otolaryngology practices during the COVID-19 pandemic when in-person care has been limited	surveillance	COVID-19	thyroid cancer	Search terms: -Ear-related: Ear infection, Ear pain, Ears ringing, Tinnitus, Hearing loss, Dizziness, Facial paralysis, Bell's palsy -Voice-related: Hoarseness, Dysphonia, Difficulty speaking, Laryngitis, Throat pain, Voice pain -Mouth and swallowing-related: Trouble swallowing, Dysphagia, Tonsillitis, Big tonsils -Neck-related: Neck lump, Thyroid cancer, Thyroid nodule -Nose and sinus-related: N…	USA	29th March–16th May 2016–2020	Yes	others	No	Google search activity for many otolaryngology-related terms during the COVID-19 pandemic has increased or decreased significantly as compared to previous years. In total, 16.6% of search terms had significant increases in relative search volume during the COVID-19 period, with the largest percentage increase for “can't smell”, followed by “allergies”, “voice pain” and “ears ringing”. Of all sear…	No	-	American Journal of Otolaryngology	Laryngology	0	0
40	Analysis of dermatologic conditions in Turkey and Italy by using Google Trends analysis in the era of the COVID-19 pandemic.	10.1111/dth.13949	Turkey	2020	identification of the dermatologic interest of the public during the COVID-19 pandemic by using Google Trends	surveillance	COVID-19	skin cancer	search terms (in Turkish and Italian): "acne", "hair loss", "eczema", "genital warts", "molluscum contagiosum", "botox", "skin cancer", "sunscreen"	Turkey	31st March 2019–1st June 2020 (analysis points: 1st April, 1st May, 1st June 2020)	Yes	correlation, others	No	A statistically significant positive correlation was found between the number of COVID-19 cases in Turkey and search terms of the general dermatology group during the COVID-19 pandemic. The search terms including “acne”, “eczema”, “hair loss” appears to be increasing while “molluscum contagiosum”, “genital warts” “botox”, “skin cancer” and “sunscreen” decreasing in the era of the COVID-19 pandemi…	No	-	Dermatologic Therapy	Dermatology	0	0
41	Consequences of banning commercial solaria in 2016 in Australia.	10.1016/j.healthpol.2020.04.010	Australia	2020	quantification of the consequences of a total ban on indoor tanning for short-term regulatory enforcement, for consumers and the longer-term health economic effects	causal intereference, surveillance	prophylaxis	skin cancers, including melanoma, keratinocyte cancer	search terms: "solarium+solariums+sunbed+sunbeds+tanning bed+tanningbeds+tanning salon”, "spray tan+spray tans+spray tanning+spray on tan+fake tan"	Australia	1st January 2004–30th June 2019	Yes	peaks, others	Yes	Consumer interest for indoor tanning reduced to less than one-quarter of pre-regulation seasonal peaks (Search Volume Index 12/48) while spray tanning interest remained high (70–88). For young Australians over their remaining lives, banning commercial indoor tanning is expected to avert 31,009 melanomas (−3.7%), avert 468,249 keratinocyte cancers (−3.6%) and save over AU$64 (US$47) million in hea…	No	-	Health Policy	Public Health	0	0
42	Exploring the impact of public health campaigns for glaucoma and macular degeneration utilising Google Trends data in a New Zealand setting.	PMID: 32379735	New Zealand	2020	evaluate the impact of public health campaigns for glaucoma and age-related macular degeneration compared to breast cancer and prostate cancer using Google Trends data	surveillance	awareness month	breast cancer, prostate cancer	search terms: "glaucoma", "macular degeneration", "breast cancer", "prostate cancer"	New Zealand	October 2008–September 2018	Yes	peaks, others	No	Of the campaigns occurring in the 10-year study period, statistically significant increases in search behavior were observed for breast cancer, prostate cancer and glaucoma. Macular degeneration search behavior increased on average by 14% but this was not statistically significant, although increased activity was observed in December 2016, corresponding with the release of a report, public meetin…	No	-	The New Zealand Medical Journal	Wide Scope	0	0
43	Using Google Trends to assess the impact of global public health days on online health information seeking behaviour in Central and South America.	10.7189/jogh.10.010403	UK	2020	evaluation of the impact of four Global Public Health Days (GPHDs: World Cancer Day, World Diabetes Day, World Mental Health Day, World AIDS Day) on online health information-seeking behavior (OHISB) in five Central and South American (CSA) countries which differ in their stage of economic development and epidemiological transition (Uruguay, Chile, Brazil, Colombia, Nicaragua).	surveillance	awareness month	cancers	search input-topic: cancer-'disease', diabetes mellitus-'disorder', mental health-'topic', HIV/AIDS- 'illness'	Uruguay, Chile, Brazil, Colombia, Nicaragua	12th September– 17th October 2017; 17th October– 21st November 2017; 3rd November–8th December 2017; 7th January–11th February 2018	Yes	peaks, others	No	GPHDs were inconsistently effective at influencing internet search query activity in the studied countries. In situations where an effect was significant, this impact was consistently short-term, with Relative Search Volume levels returning to precampaign levels within 7 days of the GPHD. The findings imply the need to revise GPHDs or create alternative health awareness campaigns, perhaps with a …	No	-	Journal of Global Health	Public Health	0	1
44	Public Interest in Textured Breast Implants Recall: A Google Trends Analysis.	10.1007/s00266-020-01724-z	USA	2020	characteristics of measurable effects on public interest in breast implant removal procedures and breast implant-associated anaplastic large cell lymphoma (BIA-ALCL) following March 2019 FDA Advisory Committee Meeting and July 2019 public statements by the FDA and Allergan announcing the voluntary recall of BIOCELL textured breast implants	surveillance	others	BIA-ALCL	search terms: "textured breast implants", "textured breast implants lymphoma", "textured breast implants cancer", "Allergan breast implants", "Allergan BIOCELL", "Allergan Recall", "BIA ALCL", "BIA ALCL symptoms", "ALCL cancer", "anaplastic large cell lymphoma", "anaplastic large cell lymphoma breast implants", "breast implant removal", "breast implant removal and lift", "breast implant removal s…	USA	January 2004–October 2019	Yes	peaks, correlation	No	Following Allergan’s recall announcement, public interest in “textured breast implants” and “allergan breast implant” peaked in July 2019 and rose 456% and 669%, respectively. Public interest in “anaplastic large cell lymphoma breast implant” and “ALCL cancer” rose 200 and 175%, respectively. Long-term interest in all implant removal terms was found to be higher after March 2019 FDA Advisory Comm…	No	-	Aesthetic Plastic Surgery	Plastic Surgery	0	0
45	Analysis of the Filipinos' Interest in Searching Online for Oral Cancer.	10.31557/APJCP.2020.21.4.1121	Philippines, Japan	2020	analysis of the health-seeking behavior of Filipinos through relative search volume in Google Trends using oral cancer, mouth cancer, tongue cancer, gum cancer, and lip cancer as predetermined search terms	description	others	oral cancer, mouth cancer, tongue cancer, gum cancer, lip cancer	search terms: "oral cancer", "mouth cancer", "tongue cancer", "gum cancer", "lip cancer"	Philippines	January 2009–December 2019	Yes	peaks, forecast	Yes	Health-seeking behavior through search trends shows an increased interest in oral cancer in 2019 and during February. The results revealed that interests in oral cancer were significantly higher in 2019 compared to 2009. In terms of months, searches were higher in February compared to May, June and December. Search interests for gum cancer and lip cancer remained significantly lower from 2011 to …	No	-	Asian Pacific Journal of Cancer Prevention	Oncology, Health Prophylaxis	0	0
46	Bladder Cancer and Google Trends: Associations Between US Search Patterns and Disease Outcomes May Show Need for Improved Awareness Strategies.	10.1007/s13187-020-01739-9	Philippines, USA	2021	assessment of bladder cancer interest in the USA over the past 15 years, correlation of these trends with epidemiologic patterns in bladder cancer	description	others	bladder cancer	search terms: "bladder cancer", "bladder cancer symptoms", "bladder cancer treatment", "bladder cancer cure", "bladder cancer survival"	USA	January 2004–June 2019	Yes	correlation, others	Yes	Interest in bladder cancer is positively associated with disease incidence and mortality but not survival, suggesting interest is driven by new diagnoses or deaths, and not early detection that can improve survival. The findings may show the need for better public education endeavors.	No	-	Journal of Cancer Education	Oncology, Health Prophylaxis	0	1
47	Public interest in stereotactic body radiation therapy (SBRT) and stereotactic radiosurgery (SRS) in the United States.	PMID: 32185091	USA	2020	analysis of the public interest in stereotactic body radiation therapy (SBRT) and stereotactic radiosurgery	description	others	primary and metastatic tumors (including metastatic disease, especially oligometastatic), e.g. early stage lung cancer, primary and metastatic liver lesions, osseous metastases, prostate cancer, breast cancer	search terms: "SBRT", "stereotactic radiosurgery", "Gamma Knife", "Cyberknife"	USA	January 2004–June 2019	Yes	correlation, others	No	“SBRT” was an increasingly popular search term with its peak interest in October 2018, whereas “stereotactic radiosurgery” and “Gamma Knife” radiosurgery initially had high interest, before declining over the past decade. “Cyberknife” was the most popular in the mid-2000s but decreased steadily since that time. These trends were subsequently compared against PubMed publication data over the same …	No	-	Journal of Radiosurgery & SBRT	Oncology, Radiotherapy, Radiosurgery	0	0
48	Has National Colorectal Cancer Awareness Month increased endoscopy screening rates and public interest in colorectal cancer?	10.1007/s00464-020-07413-x	USA	2021	determination of the impact of National Colorectal Cancer Awareness Month on rates of screening endoscopies and public interest in colorectal cancer	surveillance	awareness month, prophylaxis	colorectal cancer	search terms: "colorectal cancer", "colorectal cancer symptoms", "colorectal cancer screening"	USA?	January 2004–July 2019	Yes	correlation, others	Yes	Review of National Endoscopy Database yielded 1,398,996 endoscopies, 94% were colonoscopies and 6% were sigmoidoscopies, with 47% for colorectal cancer screening. Colorectal cancer screening endoscopy rates were not impacted by the month of the year and these rates had no seasonality. However, Google searches related to colorectal cancer were significantly impacted by month of the year, specifica…	No	-	Surgical Endoscopy	Surgery	0	0
49	Success of Prostate and Testicular Cancer Awareness Campaigns Compared to Breast Cancer Awareness Month According to Internet Search Volumes: A Google Trends Analysis.	10.1016/j.urology.2019.11.062	USA	2020	comparison of the efficacy of men’s and women’s cancer awareness campaigns using internet RSV as a surrogate for public interest	surveillance	awareness month	prostate cancer, testicular cancer, breast cancer	search terms: "prostate cancer", "testicular cancer", "breast cancer"	USA?	2010–2017	Yes	peaks, correlation	Yes	Breast Cancer Awareness Month led to a consistent, significant increase in cancer-specific RSV in October each year during the study period (mean increase of 180.1%). In contrast, none of the men’s cancer awareness campaigns led to a significant increase in cancer-specific RSV in any year during the study period. While additional metrics are needed to evaluate the efficacy of public health campai…	No	-	Urology	Urology	0	0
50	Trends, Quality, and Readability of Online Health Resources on Proton Radiation Therapy.	10.1016/j.ijrobp.2019.12.043	USA	2020	acknowledgment of the patterns of use, quality, and readability of online health resources (OHR) on proton radiotherapy (PRT)	description	others	cancers, e.g. pediatric cancers of the eye, spine and skull	search term "proton therapy"	USA	1st January 2004–1st June 2019	Yes	correlation, others	No	The search volume index for “proton therapy” increased by an average of 2.0% each year. States that had a greater number of proton centers tended to have a greater relative search volume in Google. Of the 45 unique websites identified, the mean FKGL was 12.0 (7.3—18.6) and the mean Composite Grade Level was 12.4 (range 7—18). 80% of PRT pages required greater than 11th grade Composite Grade Level…	No	-	International Journal of Radiation Oncology • Biology • Physics	Oncology, Radiotherapy	0	0
51	Cannabidiol (CBD) Oil, Cancer, and Symptom Management: A Google Trends Analysis of Public Interest.	10.1089/acm.2019.0428	USA, Brazil	2020	checking the hypothesis if GT RSV data could reflect public interest in CBD oil, a cross-sectional analysis based on the data search for CBD oil compared with other integrative therapies	description	others	cancers	example search terms: "oil cbd", "cbd", "Hemp oil", "What is cbd", "What is cbd oil", "Cbd oil benefits", "Is cbd oil legal", "Cbd oil effects", "Best cbd oil", "Thc oil", "Cbd oil for pain", "Cbd oil for sale", "Buy cbd oil", "Cbd oil drug test", "Cannabis oil", "Cbd hemp oil", "Cbd oil near me", "Cbd benefits", "Cbd oil legal", "Cbd oil anxiety", "Cbd oil cancer", "Cbd vape", "Cbd vape oil", "H…	USA	Past 5 Years on 29th-31st July 2019	No	correlation	No	There is a trend toward increasing interest in CBD oil among the general public compared with other integrative therapies and a shift from diseases such as cancer-related queries to symptom-related queries, mostly pain and anxiety. The higher search volume for CBD oil in CBD illegal states may reflect the search for alternative less regulated CBD-derived products in these regions. Despite the inc…	Yes	comparison with the GT query "Vitamin D"	The Journal of Alternative and Complementary Medicine	Alternative Medicine	0	0
52	Is Movember synonymous with moustaches or men's health? An examination of internet search activity for prostate and testicular cancer during the campaign.	10.1007/s11845-019-02142-0	Ireland, Australia	2020	examination of the effectiveness of the Movember campaign at generating awareness of prostate and testicular cancers	surveillance	awareness month	prostate cancer, testicular cance	search terms: "prostate cancer", "testicular cancer", "Movember", "moustache"	USA?	January 2004–December 2015	Yes	peaks, correlation	No	Mean search activity increased for each term during the weeks of Movember campaign. However, throughout the 11 years assessed, only the term “moustache” was consistently statistically associated with increasing publicity for the Movember campaign. Cancer awareness was inconsistent. Testicular cancer shows a significant association in only one of the 11 years and prostate cancer in only 2 years. T…	No	-	Irish Journal of Medical Science	Wide Scope	0	0
53	Google searches and medical publication trends since the 2014 US Food and Drug Administration position on power morcellation: Do these translate into patient awareness?	10.1016/j.ejogrb.2019.10.010	UK	2019	review of trends and locations of publications on leiomyosarcoma and morcellation following the US FDA position statement	surveillance	others	leiomyosarcoma, fibroid cancer	search terms: "fibroid", "morcellation", "fibroid cancer"	all countries included in Google Trends	1st January 2004–1st March 2019	Yes	peaks, correlation	No	Search volume for ‘morcellation’ peaked during the FDA statement but was not sustained. There is an increase in ‘fibroid’ activity post-FDA statement. ‘Fibroid cancer’ remained static throughout. Afro-Caribbean countries had the highest RSV for ‘fibroid’, whereas ‘morcellation’ RSV was highest in predominantly Western countries. There was a significant increase in the rate of papers published on …	No	-	European Journal of Obstetrics & Gynecology and Reproductive Biology	Obstetrics, Gynecology	0	0
54	Mining Google Trends Data for Health Information: The Case of the Irish "CervicalCheck" Screening Programme Revelations.	10.7759/cureus.5513	Ireland	2019	assessment of the impact of real-life Irish event "CervicalCheck" on public information-seeking behavior, using Google search anomalies as a proxy	surveillance	prophylaxis	cervical cancer	cervical check, "cervical smear test", "cervical cancer", "HPV vaccine", "human papillomavirus infection"	Ireland	February 2014–January 2019	Yes	peaks, correlation	Yes	An unprecedented positive spike in searches relating to cervical testing/cancer was observed immediately after the CervicalCheck revelations, which remained anomalous for the month to follow. This public interest preceded a mirroring increase in the uptake of complimentary consultations offered by the Department of Health to the women concerned. Despite this service engagement and interest in cer…	No	-	Cureus	Wide Scope	0	0
55	The impact of cancer campaigns in Brazil: a Google Trends analysis.	10.3332/ecancer.2019.963	Brazil, USA	2019	analysis of the effectiveness of campaigns ‘Pink October’, ‘Blue November’ etc. on eliciting population online interest for cancer information in Brazil	surveillance	awareness month	breast cancer, prostate cancer, lung cancer, colorectal cancer	search terms (in Portuguese): "breast cancer", "prostate cancer", "lung cancer", "colorectal cancer"	Brazil	May 2014–May 2019	Yes	correlation	No	Aside from some regional differences, there was a high demand for ‘breast cancer’ and to a lesser extent, ‘prostate cancer’ searches seasonally (during October and November, respectively). It shows the efficiency of the ‘Pink October’ and ‘Blue November’ campaigns in engaging the interest of the Brazilian population on the subject. Campaigns are effective in mobilizing the attention of the Brazil…	No	-	ecancermedicalscience	Oncology	0	0
56	Google Search Trends in Oncology and the Impact of Celebrity Cancer Awareness.	10.7759/cureus.5360	USA	2019	assessment of how this interest impacts awareness of prevalent cancers	causal interference	celebrity-related, awareness month	lung cancer, pancreatic cancer, endometrial cancer, cervical cancer, brain cancer (including glioblastoma), breast cancer, colorectal cancers, prostate cancer	search terms: "Lung Cancer", "Pancreatic Cancer", "Endometrial Cancer", "Cervical Cancer", "Brain Cancer", "Glioblastoma", "Breast Cancer", "Mastectomy", "BRCA1", "Colon Cancer", "Rectal Cancer", "Prostate Cancer"	all countries included in Google Trends	1st January 2004–14th November 2017	Yes	peaks, correlation	No	“Lung Cancer”, “Pancreas Cancer”, “Endometrial Cancer”, “Cervical Cancer”, “Brain Cancer” and “Glioblastoma” each had the highest peak corresponding with a celebrity-related event covered in the media. These search terms displayed several additional isolated peaks, the majority of which could all be correlated with a significant media event. The search term “Breast Cancer” consistently had a peak…	No	-	Cureus	Wide Scope	0	0
57	Analysis of Internet searches using Google Trends to measure interest in sun protection and skin cancer in selected South-East Asian populations.	10.1111/phpp.12510	Malaysia	2019	investigation of the relative popularity of search terms relating to sun protection, sunburn, skin cancers and tanning used in Google Trends® in three South‐East Asian countries (Malaysia, Singapore and Indonesia)	description	prophylaxis	skin cancers, including melanoma, basal cell carcinoma, squamous cell carcinoma	search terms: "Sunscreen", "SPF", "Sun protection", "Sunblock", "Sun cream", "Sunburn", "Skin cancer", "Melanoma", "Mohs surgery", "Basal cell carcinoma", "Squamous cell carcinoma", "Solarium", "Tanning bed", "Sun bed", "Tanning", "Tanning salon"	Malaysia, Singapore, Indonesia, United States, United Kingdom, Australia (including regions with low search volumes)	1st January 2004–31st January 2019	Yes	secular trend, correlation	No	The favored search term relating to sun protection in this region was “sunblock” despite the term itself being a misnomer. The relative popularity of searches for “sunblock” also showed an increase over time and was generally higher compared with interest in sunburn, skin cancers, and artificial tanning practices. Positive correlations were noted between “sunblock” and “sunburn” in Malaysia and “…	No	-	Photodermatology, Photoimmunology & Photomedicine	Dermatology	0	0
58	Consulting "Dr. Google" for Prostate Cancer Treatment Options: A Contemporary Worldwide Trend Analysis.	10.1016/j.euo.2019.07.002	Italy, USA	2020	determination of worldwide public interest in prostate cancer treatments, their penetrance, variation and how they compare over time	description	others	prostate cancer	search terms: "prostate cancer", "treatment" – "prostatectomy", "radiation therapy", "high-intensity focused ultrasound", "hormonal therapy", "ablation therapy", "cryotherapy", "brachytherapy", "active surveillance", "focal therapy", "hormonal therapy", "photodynamic therapy"	all countries included in Google Trends	1st January 2004–31st August 2018	Yes	secular trend	No	People are increasingly searching the Internet for PCa treatment options. A parallel decrease of interest was found for the curative treatments, except for focal therapy, while an important growth of appeal has been recorded for FTh and AS. Understanding people's inquisitiveness together with their degree of knowledge could be supportive to guiding counseling in the decision-making process and pu…	No	-	European Urology Oncology	Urology, Oncology	0	0
59	Using Google Trends to understand information-seeking behaviour about throat cancer.	10.1017/S0022215119001348	UK	2019	review of Google Trends as a method for investigating internet-based information-seeking behavior related to throat cancer in terms of quantity, content and thematic analysis	description	others	head and neck cancer, including throat/laryngeal cancer	search terms: "throat cancer", "cancer", "HPV", "laryngeal cancer", "head and neck cancer"	all countries included in Google Trends	2004–2015	Yes	peaks	No	Three important peaks in searches for ‘throat cancer’(and ‘HPV’) were identified: the first and greatest increase in interest in September 2010, also peaks in June 2013 and in October 2011. Worldwide, the top five cities with the highest volume of searches for ‘throat cancer’ were London, Manchester, Birmingham, Atlanta and Chicago. In the UK, England had the most regional interest followed by Wa…	No	-	The Journal of Laryngology & Otology	Laryngology	0	0
60	Dr Google': trends in online interest in prostate cancer screening, diagnosis and treatment.	10.1111/bju.14846	USA, Germany	2019	examination of trends in online search behaviors related to prostate cancer on a national and regional scale using a dominant major search engine	description	others	prostate cancer	search terms: "prostate cancer", "prostate-specific antigen" (PSA), "prostate biopsy"	USA	January 2004–January 2019	Yes	secular trend	No	Online interest in prostate cancer has changed over time, particularly following USPSTF screening guidelines. Online interest in PSA screening differed by period. The SVI for PSA screening was greater pre-Grade D draft recommendation compared to during the recommendation, while the SVI for PSA screening was higher post-Grade C draft recommendation compared to both prior periods. Similar results w…	No	-	BJUI	Urology	0	0
61	Using Google Trends Data to Study Public Interest in Breast Cancer Screening in Malaysia.	10.31557/APJCP.2019.20.5.1427	Malaysia	2019	investigation of the public pattern in seeking breast cancer screening information in Malaysia using Google Trends	causal interference	prophylaxis, awareness month	breast cancer	search terms: "breast cancer", "mammogram", "tomosynthesis" ("kanser payudara", "mamogram", "tomosintesis"- in the Malay language)	Malaysia	1st January 2007–1st February 2018	Yes	peaks, seasonal trends	No	The public interest trend in breast cancer screening is strongly correlated with the breast cancer awareness campaign, Pink October. Results showed downward trends in breast cancer search, whereas mammogram and tomosynthesis search fluctuated consistently. Breast cancer search terms achieved the highest popularity on the east coast of Malaysia, whereas mammogram attained the highest search volume…	No	-	Asian Pacific Journal of Cancer Prevention	Oncology, Health Prophylaxis	0	0
62	Assessing global COPD awareness with Google Trends.	10.1183/13993003.00351-2019	Austria	2019	quantification of public interest in COPD by analyzing the frequency of web queries via Google	description	others	lung cancer, colorectal cancer, breast cancer	topics: myocardial infarction, stroke, dementia, lung cancer, chronic obstructive pulmonary disease, pneumonia, colorectal cancer, diabetes mellitus, chronic kidney disease, breast cancer	all countries included in Google Trends	January 2004–July 2018	Yes	peaks, correlation	Yes	The highest relative search volumes concerned the topics “diabetes mellitus”, followed by “stroke” and “breast cancer”. The topic "chronic obstructive pulmonary disease" ranked eighth and its relative search volume displayed a seasonal variation, with peaks in the first and the fourth quarter of the year (peaks were also correlated with awareness months). COPD is highly under-represented in the p…	Yes	comparison with common nonmedical topics, such as "car" or "money"	European Respiratory Journal	Pulmonology	0	0
63	False News of a Cannabis Cancer Cure.	10.7759/cureus.3918	USA	2019	characteristics of online interest in using cannabis as a cancer treatment and the propagation of this information on social media	description	others	cancers, e.g. lung cancer	search terms: "marijuana", "cannabidol (CBD)", "cannabis", "tetrahydrocannabinol (THC", "weed", "cannabinoids"	Certain countries not mentioned	January 2011–July 2018	No	others	No	The online search volume for cannabis and cancer increased at 10 times the rate of standard therapies, more so in states where medical or recreational cannabis is legal. The use of cannabis as a cancer cure represented the largest category (23.5%) of social media content on alternative cancer treatments. The top false news story claiming cannabis as a cancer cure generated 4.26 million engagement…	No	-	Cureus	Wide Scope	0	0
64	Public Health Implications of Google Searches for Sunscreen, Sunburn, Skin Cancer, and Melanoma in the United States.	10.1177/0890117118811754	USA	2018	explanation of trends in searches for ‘‘sunscreen,’’ ‘‘sunburn,’’ ‘‘skin cancer,’’ and ‘‘melanoma’’ and the relationship between melanoma outcomes in the United States	description	prophylaxis	skin cancers, including melanoma	search terms: "sunscreen", "sunburn", "skin cancer", "melanoma"	USA	2004–2017	Yes	correlation	No	The terms “sunscreen”, “sunburn”, “skin cancer” and “melanoma” were all highly correlated. The greatest degree of correlation occurred between “sunscreen” and “sunburn”. Searches for “sunscreen” and “sunburn” are increasing in popularity, whereas “skin cancer” and “melanoma” are decreasing. Only searches for “sunscreen” and “skin cancer” were significantly correlated with melanoma incidence. Nati…	No	-	American Journal of Health Promotion	Public Health, Health Prophylaxis	0	0
65	An international comparison of Google searches for sunscreen, sunburn, skin cancer, and melanoma: Current trends and public health implications.	10.1111/phpp.12425	USA	2018	exploration of international trends in English-speaking countries (United States, United Kingdom, Canada, Australia, New Zealand) to better guide skin cancer prevention campaigns	description	prophylaxis	skin cancers, including melanoma	search terms: "sunscreen", "sunburn", "skin cancer", "melanoma"	USA, UK, Canada, Australia, New Zealand	1st January 2004–31st December 2017	Yes	correlation	Yes	In all countries, the strongest intra-term correlation was between sunscreen and sunburn. Searches for sunscreen and sunburn are increasing in all countries. For all countries except the United Kingdom and New Zealand, searches for skin cancer and melanoma are decreasing for one or both terms. Correlations between search terms and melanoma outcomes were variable and specific to each country. Quan…	No	-	Photodermatology, Photoimmunology & Photomedicine	Dermatology	0	0
66	Analysis of population inquiry on practices for ultraviolet radiation protection.	10.5070/D32310037015	USA	2017	investigation of patient inquiries on the United States FDA announcements regarding sunscreen use by quantifying search terms with Google Trends	causal interference	prophylaxis	skin cancers	search terms: "broad spectrum sunscreen", "sunscreen", "sunblock"	USA	1st January 2004–31st December 2015	Yes	peaks, correlation	No	“Broad spectrum sunscreen” searches were significantly increased post-2011 FDA announcements, which suggest increased public awareness regarding the importance of broad spectrum protection. It can indicate that skin protection practices are being increasingly investigated by the general public and may serve as a novel approach for identifying areas of improvement regarding patient education on th…	No	-	Dermatology Online Journal	Dermatology	0	1
67	Relationship Between State-Level Google Online Search Volume and Cancer Incidence in the United States: Retrospective Study.	10.2196/jmir.8870	USA	2018	characteristics of the relationship between cancer incidence and online Google search volumes in the United States for 6 common cancers, evaluation of the association of search activity with cancer-related public events and celebrity news coverage	surveillance	celebrity-related, others	breast cancer, prostate cancer, lung and bronchus cancer, colorectal cancer, corpus and uterine cancer, leukemia	search terms: "breast cancer", "prostate cancer", "colon cancer", "lung cancer", "uterine cancer", "leukemia"	USA	2004–2013	Yes	correlation	Yes	At the state level, RSV was significantly correlated to the incidence of breast, prostate, lung and uterine cancers and leukemia but not colon cancer. After adjusting for time, state-level RSV was positively correlated to cancer incidence for all cancers: breast, prostate, lung, colon and uterine cancers and leukemia. Temporal associations in GT were noted with breast cancer awareness month but n…	No	-	Journal of Medical Internet Research	Health Technologies, Wide Scope	0	0
68	Global Search Trends of Oral Problems using Google Trends from 2004 to 2016: An Exploratory Analysis.	10.7860/JCDR/2017/26658.10564	India	2017	exploratory analysis of the changes in internet search volumes of oral diseases by using Google Trends	description	others	oral/mouth cancer	search terms: "Dental decay", "Dental caries", "Tooth cavity", "Tooth decay", "Teeth decay", "Periodontal diseases", "Pyorrhoea", "Gum disease", "Bleeding gums", "Gingivitis", "Oral cancer", "Mouth cancer", "Cancer of mouth", "Cancer oral", "Symptoms oral cancer", "Missing tooth", "Edentulous", "Missing teeth", "Tooth loss", "No teeth", "Oral HIV", "HIV from oral", "AIDS from oral", "HIV symptoms…	all countries included in Google Trends	January 2004–December 2016	Yes	others	No	The search volume measured over time noted the term “Dental caries” to be the most searched in Japan, “Gingivitis” in Jordan, “Oral Cancer” in Taiwan, “No Teeth” in Australia, “HIV symptoms” in Zimbabwe, “Broken Teeth” in the United Kingdom, “Cleft palate” in the Philippines, “Toothache” in Indonesia and the comparison of top five searched terms provided the “Gingivitis” with highest search volum…	No	-	Journal of Clinical and Diagnostic Research	Wide Scope	0	1
69	Google as a cancer control tool in Queensland.	10.1186/s12885-017-3828-x	Australia	2017	investigation of the potential correlates of monthly internet SVIs and observed monthly age-standardized incidence rates (ASRs) for breast cancer, colorectal cancer, melanoma and prostate cancer	description	others	breast cancer, colorectal cancer, melanoma, prostate cancer, skin cancers (including melanoma, keratinocyte cancer)	search terms: "breast cancer", "colorectal cancer", "colon cancer", "bowel cancer", "melanoma", "skin cancer", "prostate cancer"	Australia- region: Queensland	January 2006–December 2012	Yes	peaks, correlation	No	Increases in the monthly ASRs of breast cancer, colorectal cancer, melanoma and prostate cancer were significantly correlated with increases in the monthly SVIs of the respective cancers except for colorectal cancer. The predictive power of the SVIs to explain variances in the corresponding ASRs varied by cancer type, with the percent explained ranging from 5.6% for breast cancer to 17.9% for ski…	No	-	BMC Cancer	Oncology	0	1
70	Use of Google Trends to Examine Interest in Mohs Micrographic Surgery: 2004 to 2016.	10.1097/DSS.0000000000001270	USA	2018	assessment of interest in Mohs micrographic surgery (MMS) among members of the general public as measured by the number of online searches, presenting the changes of interest over time	description	others	skin cancers, including basal cell carcinoma, squamous cell carcinoma, melanoma	search terms: "Mohs surgery", "Mohs", "basal cell carcinoma", "squamous cell carcinoma"	USA	1st January 2004–30th November 2016	Yes	correlation	No	Search interest for the term “Mohs surgery”, so also the public interest in MMS has steadily increased since 2004 in the United States and correlates closely with increased interest for “basal cell carcinoma” and “squamous cell carcinoma”. It may be a reflection of the increasing volume of MMS that is performed. Search interest in MMS did not correlate well with searches for melanoma or skin canc…	Yes	Comparison with "melanoma", "breast cancer", "lung cancer", "colon cancer", "prostate cancer"	Dermatologic Surgery	Dermatology	0	0
71	Association of Socioeconomic and Geographic Factors With Google Trends for Tanning and Sunscreen.	10.1097/DSS.0000000000001324	USA	2018	characteristics of Google Trends SVI for the tanning-related terms in the United States from 2010 to 2015; analysis of association with educational attainment, average income and percent white data by state	description	prophylaxis	skin cancers	search terms: "sunscreen", "tanning salon", "tanning bed"	USA	1st January 2010–1st January 2015	Yes	correlation	Yes	Hawaii had the highest SVI for sunscreen searches, whereas Alaska had the lowest. West Virginia had the highest SVI for tanning searches, whereas Hawaii had the lowest. There were significant differences between seasonal SVI for sunscreen and tanning searches. Sunscreen SVI by the state was correlated with an increase in educational attainment and average income, and a decrease in latitude in a m…	No	-	Dermatologic Surgery	Dermatology	0	0
72	Science or popular media: What drives breast cancer online activity?	10.1111/tbj.12864	Ireland	2018	comparison of the impact of landmark academic publications and mainstream-media announcements in driving online breast cancer activity via Google Trends	description	celebrity-related	breast cancer	search terms: "breast cancer", "breast cancer screening", "mastectomy", "chemotherapy", "endocrine therapy", "breast implants"	all countries included in Google Trends	January 2004–January 2016	Yes	correlation	No	Breast cancer searches showed a slight decrease in 12 years. Since 2004, eight of the top 10 Breast Cancer searches were in October. This coincides with breast cancer awareness month. The major five academic publications were all published in the New England Journal of Medicine or the Lancet. Interestingly, only one publication (Tailor-X trial) made the top 10 spikes in relative search volume. Ac…	No	-	The Breast Journal	Oncology (Breast Cancer)	0	1
73	Google Trends can provide objective data on the impact of radiation oncology related media events and the level of interest in specific types of treatment.	10.1016/j.radonc.2017.06.015	Netherland	2017	evaluation if specific media events were temporally associated with changes in search activity for radiation oncology-specific terms and if it is possible to detect their search activity is much lower than more popular topics	description	others	Certain malignancies not mentioned	search terms: "MRIdian"	Netherlands, Belgium, France, Germany, UK, USA	2016	Yes	peaks, correlation	No	2 main, transient spikes are visible and could be temporally matched to specific media events: (1) 22-28/05/16, corresponding temporally with a press release from our institute on 27 May announcing the first European MRI-guided treatment, (2) 26/06-02/07/16, corresponding with the broadcast of a late-night Dutch talk-show on 29/06/16 that included a segment on this technology being used in the tr…	No	-	Radiotherapy and Oncology	Oncology, Radiotherapy	0	0
74	"Googling" for Cancer: An Infodemiological Assessment of Online Search Interests in Australia, Canada, New Zealand, the United Kingdom, and the United States.	10.2196/cancer.5212	Iran, Australia	2016	determination of the international perspective on the distribution of information seeking in Google regarding “cancer” in major English-speaking countries	description	others	breast cancer, lung cancer, colon/bowel cancer, stomach cacner, skin cancer, prostate cancer, cervical cancer, ovarian cancer, pancreatic cancer	search terms: "cancer"	USA, UK, Canada, Australia, New Zealand	January 2004–December 2015	Yes	correlation, others	No	From 2004 to 2015, the United States (relative SV [from 100]: 63), Canada (62), and Australia (61) were the top countries searching for cancer in Google, followed by New Zealand (54) and the United Kingdom (48). There was a consistent seasonality pattern in searching for cancer in the United States, Canada, Australia, and New Zealand. Baltimore (United States), St John’s (Canada), Sydney (Austral…	No	-	JMIR Cancer	Oncology	0	1
75	Recent trends in oropharyngeal cancer funding and public interest.	10.1002/lary.26471	USA	2017	determination of trends in National Institutes (NIH)-supported research funding and public interest in oropharyngeal cancer (OPC)	description	others	oropharyngeal cancer	search terms: "oropharyngeal cancer"	USA	January 2004–December 2015	Yes	correlation, others	No	In terms of NIH funding, 100 OPC-related projects representing 242 grant years and $108.5 million were funded between 2004 and 2015. Total NIH funding for OPC projects increased from $167,406 in 2004 to $16.2 million in 2015. Funding for HPV-related OPC increased from less than $2 million yearly between 2004 and 2010 up to $12.7 million in 2015. Principal investigators related to radiation oncolo…	Yes	comparison with the control terms "cancer", "breast cancer", "lung cancer" and "prostate cancer", as well as "throat cancer" and "tonsil cancer"	The Laryngoscope	Laryngology	0	0
76	Using Google Trends Data to Study Public Interest in Breast Cancer Screening in Brazil: Why Not a Pink February?	10.2196/publichealth.7015	Brazil	2017	study of cycles of public interest in queries toward mammography and breast cancer over the last 5 years; checking if these data may be correlated with collective interest cycles leveraged by national BCS campaigns such as Pink October	surveillance, description	awareness month, others	breast cancer	search terms: "mammography", "breast cancer" (in Portuguese)	Brazil	November 2011–October 2016	Yes	peaks, correlation	No	There was an upward trend for the terms ‘mammography’ and ‘breast cancer’ over the 5 years, with almost parallel trendlines. Remarkable peaks were found along Pink October months— mammography and breast cancer searches were leveraged up reaching, respectively, 119.1% (2016) and 196.8% (2015) above annual means. Short downward RSVs along the December-January months were also noteworthy throughout …	No	-	JMIR Public Health and Surveillance	Public Health	0	1
77	Infodemiological data concerning silicosis in the USA in the period 2004-2010 correlating with real-world statistical data.	10.1016/j.dib.2016.11.021	Italy, USA	2017	analysis of web search behavior related to silicosis carried out in quantitative and qualitative terms	description	others	lung cancer, laryngeal cancer	topic/search term: silicosis	USA	2004–2010	Yes	correlation	Yes	Statistically significant correlations with epidemiological data of silicosis and other related web searches were found. The temporal trend well correlated with the epidemiological data, as well as the geospatial distribution of the web-activities with the geographic epidemiology of silicosis.	No	-	Data in Brief	Wide Scope	0	1
78	The tanning habits and interest in sunscreen of Google users: what happened in 12 years?	10.1111/phpp.12289	Germany	2017	analysis of the normalized search volumes (NSVs) of “sunscreen” and “tanning bed” in 11 world-spread countries over 12 years and discussion of the influence of past events	description	prophylaxis	skin cancers, including melanoma	search terms: "sunscreen", "tanning bed"	USA, UK, Australia, Brazil, Canada, France, Japan, Russia, Singapore, Sweden, Turkey	January 2004–June 2016	Yes	correlation, others	No	With few exceptions, worldwide interest in “tanning bed” has been declining, whereas interest in “sunscreen” has been increasing. The assessed countries from the Southern Hemisphere showed minor interest in tanning compared to the Northern Hemisphere. Both search queries were observed to fluctuate in a seasonal pattern. Skin cancer prevention measures influence the interest in tanning beds and su…	No	-	Photodermatology, Photoimmunology & Photomedicine	Dermatology	0	0
79	Disease Monitoring and Health Campaign Evaluation Using Google Search Activities for HIV and AIDS, Stroke, Colorectal Cancer, and Marijuana Use in Canada: A Retrospective Observational Study.	10.2196/publichealth.6504	Canada	2016	exploration of the use of infodemiology in the context of health campaign evaluation and chronic disease monitoring; checking the hypotheses concerning human immunodeficiency virus (HIV) infection, stroke, colorectal cancer and marijuana use: (1) following a launch of a campaign, there would be an increase in information seeking behavior on the Web; (2) increasing and decreasing disease patterns …	description	surveillance	colorectal cancer	search terms: "colorectal cancer", "colorectal diagnosis", "colorectal screening", "colorectal cancer screening", "colon cancer", "colon cancer symptoms", "hiv", "aids", "human immunodeficiency virus", "acquired immunodeficiency virus", "hiv symptoms", "hiv diagnosis", "aids symptoms", "aids diagnosis", "hiv contraction", "marijuana use", "drug abuse", "marijuana side effects", "marijuana effects…	Canada	February 2004–January 2015	Yes	correlation, others	Yes	Disease patterns and online activity across all 4 diseases were significantly correlated: HIV infection, stroke, colorectal cancer and substance use. Visual inspection and the joinpoint analysis showed significant correlations between the campaigns on colorectal cancer and marijuana use in stimulating search activity. No significant correlations were observed for the campaigns on stroke and HIV r…	No	-	JMIR Public Health and Surveillance	Public Health	0	0
80	Detecting internet search activity for mouth cancer in Ireland.	10.1016/j.bjoms.2015.12.005	Ireland	2016	checking if the introduction of Mouth Cancer Awareness Day in Ireland in September 2010 had increased public interest in oral cancer	surveillance	other: awareness day	oral/mouth cancer	search terms: "oral cancer", "mouth cancer"	Ireland	January 2005 (de facto January 2010)–December 2013	Yes	peaks, correlation	No	The number of internet searches for oral cancer and mouth cancer has increased significantly and has peaked each September since the awareness day was launched in 2010. More people searched for “mouth cancer” than for “oral cancer”. These findings may have valuable clinical implications, as an increase in public awareness of mouth cancer could result in earlier presentation and better prognosis.	No	-	British Journal of Oral and Maxillofacial Surgery	Surgery	0	0
81	Public Interest in Imaging-Based Cancer Screening Examinations in the United States: Analysis Using a Web-Based Search Tool.	10.2214/AJR.15.14840	USA	2016	identification of geographic and temporal patterns related to the frequencies of online searches within the United States for information on imaging-based cancer screening tests	causal interference	prophylaxis	breast cancer, lung cancer, colon cancer, prostate cancer	search terms: "breast cancer", "mammography", "tomosynthesis", "colon cancer", "virtual colonoscopy", "lung cancer", "lung cancer screening", "prostate cancer", "prostate MRI", "prostate MRI biopsy"	USA	January 2004–December 2014	Yes	secular trend, peaks, correlation, others	No	Searches for “mammography” decreased slightly overall, although they peaked in October (Breast Cancer Awareness Month) in most years and spiked in November 2009 (when the updated U.S. Preventive Services Task Force screening mammography guidelines were released). The frequency of searches for “tomosynthesis” increased rapidly from 2009 through 2014. On the other hand, the frequency of searches fo…	No	-	American Journal of Roentgenology	Radiology	0	1
82	The utility of Google Trends data to examine interest in cancer screening.	10.1136/bmjopen-2014-006678	USA	2015	examination of the utility of January 2004 to April 2014 Google Trends data from information searches for cancer screenings and preparations as a complement to population screening data, which are traditionally estimated through costly population-level surveys	description	prophylaxis	breast cancer, cervical cancer, colorectal cancer, prostate cancer	search terms: "colonoscopy", "colonoscopy procedure", "virtual colonoscopy", "endoscopy", "miralax prep", "endoscopy procedure", "what is colonoscopy", "prep for colonoscopy", "miralax", "bowel prep", "colonoscopy prep", "colon cancer screening", "colon cancer test", "ct colonography", "virtual colonoscopy cost", "ct colonoscopy", "miralax colonoscopy", "colonoscopy prep miralax", "miralax dosage…	USA	January 2004–April 2014	Yes	secular trend, correlation, others	Yes	Correlations between Google Trends and the Behavioral Risk Factor Surveillance System (BRFSS) data ranged from 0.55 for ever having had a colonoscopy to 0.14 for having a Pap smear within the past 3 years. Free/low-cost mammography and colonoscopy showed higher RSV during their respective cancer awareness months. RSV for Miralax remained stable, while interest in Prepopik increased over time. RSV…	No	-	BMJ Open	Wide Scope	0	1
83	Information seeking regarding tobacco and lung cancer: effects of seasonality.	10.1371/journal.pone.0117938	China, USA	2015	comprehensive international Internet analysis of seasonal patterns in information seeking concerning tobacco and lung cancer	description	prophylaxis	lung cancer	search terms: "tobacco", "lung cancer"	USA, UK, Canada, Australia, New Zealand	January 2004–January 2014	Yes	seasonal trends, correlation	No	For the included countries except for China, 4 out of 6 cross-correlations of seasonal components of the search trends regarding tobacco were above 0.600. For the English-speaking countries, similar patterns existed in the data concerning lung cancer and all cross-correlations between seasonal components of the search trends regarding tobacco and that regarding lung cancer were also above 0.700. …	No	-	PLoS One PLoS One	Wide Scope	0	1
84	Evaluation of internet search trends of some common oral problems, 2004 to 2014.	10.1922/CDH_3330Harorlı05	Turkey	2014	investigation of ten years’ data on internet search volumes regarding some oral problems and the most common geographic search locations with the examination of related searches	description	others	oral cancer	topics: "toothache", "tooth decay", "gum disease", "wisdom teeth", "oral cancer"	all countries included in Google Trends	4th January 2004–15th March 2014	Yes	correlation, others	No	The search volumes for the terms “toothache “and “wisdom teeth” increased over the decade while “tooth decay”, “gum disease”, and “oral cancer” showed slight changes. Each term was most commonly searched in different counties: “toothache” in the Philippines; “tooth decay” in Singapore; “Gum Disease” in Ireland; “Wisdom Teeth” in the United States; and “Oral cancer” in India. Related searches were…	No	-	Community Dental Health Journal	Stomatology	0	0
85	Using digital surveillance to examine the impact of public figure pancreatic cancer announcements on media and search query outcomes.	10.1093/jncimonographs/lgt017	USA	2013	quantification of the effects of pancreatic cancer public figure announcements on online cancer information seeking and cancer media coverage	causal interference	celebrity-related	pancreatic cancer	search terms: "pancreatic cancer" or "pancreatic cancers" (pancreatic cancers) and "cancer" or "cancers"	USA	2006–2011	Yes	peaks, correlation	No	Most public figures’ pancreatic cancer announcements corresponded with no appreciable change in pancreatic cancer search queries or media coverage. In contrast, Patrick Swayze’s diagnosis was associated with a 285% increase in pancreatic cancer search queries, though it was only weakly associated with increases in pancreatic cancer media coverage. Steve Jobs’s death was associated with a 197% inc…	No	-	Journal of the National Cancer Institute Monographs	Oncology	0	0
